# Supplementary material for: Metals Induce Genotoxicity in Three Cardoon Cultivars: Relation to Metal Uptake and Distribution in Extra- and Intracellular Fractions
Source: Plants (Basel). 2022 Feb 9;11(4):475. doi: 10.3390/plants11040475 (PMC8876339; doi:10.3390/plants11040475)
Supplement: Supplementary file 1 [file plants-11-00475-s001.zip]

Archive with 2 entries (2 files):
- SUPPLEMENTARY/figure S1.pdf
- SUPPLEMENTARY/table s1.pdf
